# Supplementary material for: WHO global gonococcal antimicrobial surveillance programmes, 2019–22: a retrospective observational study
Source: Lancet Microbe. Author manuscript; Available in PMC 2025 Dec 19. (PMC12715682; doi:10.1016/j.lanmic.2025.101181)
Supplement: Appendix 1 [file NIHMS2126708-supplement-Appendix_1.xlsx]

## Sheet: All data
Table S1: Neisseria gonorrhoeae isolates tested (N) and their resistance (R) or decreased susceptibility (DS) to ceftriaxone, cefixime, azithromycin, and ciprofloxacin (n, %), by country and year
Member states	WHO region	Year	CRO R/DS			CFM R/DS			AZM R			CIP R
			n	N	(%)	n	N	(%)	n	N	(%)	n	N	(%)
Argentina	AMR	2019	0	368	0	0	368	0	30	368	8.15	276	368	75
Argentina	AMR	2020	0	285	0	0	285	0	11	285	3.86	230	285	80.7
Argentina	AMR	2021	0	397	0	0	397	0	4	397	1.01	217	397	86.1
Argentina	AMR	2022	0	394	0	0	385	0	24	394	6.1	320	385	83.1
Australia	WPR	2019	11	9668	0.11	ND	ND	ND	448	9668	4.63	2743	9668	28.37
Australia	WPR	2020	4	7222	0.06	ND	ND	ND	284	7222	3.93	2625	7222	36.3
Australia	WPR	2021	2	6254	0.03	ND	ND	ND	296	6254	4.73	3309	6254	52.9
Australia	WPR	2022	42	8199	0.51	ND	ND	ND	317	8199	3.87	5189	8199	63.3
Austria	EUR	2019	0	434	0	7	434	1.61	56	434	12.9	271	434	62.4
Austria	EUR	2020	0	245	0	0	245	0	33	245	13.47	143	245	58.4
Austria	EUR	2021	0	320	0	1	319	0.31	63	320	19.69	239	320	74.7
Austria	EUR	2022	1	377	0.3	3	377	0.8	105	377	29.9	290	377	76.9
Bahrain	EMR	2019	0	71	0	ND	ND	ND	0	11	0	51	60	85
Bahrain	EMR	2020	1	59	1.69	ND	ND	ND	ND	ND	ND	47	59	79.7
Bahrain	EMR	2021	0	52	0	ND	ND	ND	ND	ND	ND	47	51	92.2
Bahrain	EMR	2022	0	36	0	ND	ND	ND	ND	ND	ND	36	36	100
Belarus1	EUR	2019	0	59	0	1	59	1.69	2	59	3.39	6	59	10.2
Belgium	EUR	2019	1	157	0.64	4	157	2.55	16	157	10.19	79	157	50.3
Belgium	EUR	2020	1	159	0.63	3	159	1.89	28	159	17.61	86	159	54.1
Belgium	EUR	2021	0	194	0	2	192	1.04	42	194	21.65	106	194	54.6
Belgium	EUR	2022	0	200	0	1	200	0.5	86	200	43	113	200	56.5
Belize	AMR	2020	1	8	12.5	ND	ND	ND	ND	ND	ND	7	8	87.5
Bhutan	SEAR	2019	2	73	2.74	ND	ND	ND	0	199	0	191	199	96
Bhutan	SEAR	2020	1	97	1.03	ND	ND	ND	0	97	0	97	97	100
Bolivia	AMR	2022	1	5	20	ND	ND	ND	0	5	0	4	5	80
Brazil	AMR	2019	0	199	0	0	199	0	ND	ND	ND	131	199	65.8
Brazil	AMR	2020	0	656	0	0	560	0	51	632	8.07	400	653	61.3
Brazil	AMR	2021	0	51	0	0	51	0	ND	ND	ND	42	51	82.4
Brunei Darussalam	WPR	2019	0	44	0	ND	ND	ND	2	55	3.64	26	55	47.3
Brunei Darussalam	WPR	2022	1	27	3.7	ND	ND	ND	3	28	10.71	24	28	85.7
Bulgaria	EUR	2022	0	12	0	0	12	0	2	12	16.7	4	12	33.3
Burkina Faso2	AFR	2018-19	0	52	0	0	52	0	2	52	3.85	49	52	94.2
Cambodia	WPR	2022	29	159	18.2	55	159	34.6	13	159	8.2	273	274	99.6
Canada	AMR	2019	40	4859	0.82	71	4859	1.46	567	4859	11.67	2767	4859	56.9
Canada	AMR	2020	45	3130	1.44	87	3130	2.78	191	3130	6.1	1767	3130	56.5
Canada	AMR	2021	21	3439	0.61	52	3439	1.51	261	3439	7.59	1698	3439	49.4
Canada	AMR	2022	11	3855	0.29	12	3855	0.31	313	3855	8.12	1993	3855	51.7
Chile	AMR	2019	0	1849	0	0	1849	0	130	1849	7.03	1042	1849	56.4
Chile	AMR	2020	0	867	0	0	867	0	88	867	10.15	609	867	70.2
Chile	AMR	2021	0	699	0	0	699	0	112	699	16.02	526	699	75.3
Chile	AMR	2022	0	839	0	0	839	0	200	839	23.8	620	839	73.9
China	WPR	2019	274	2291	11.96	ND	ND	ND	278	2303	12.07	2280	2305	98.9
China	WPR	2020	398	2613	15.23	ND	ND	ND	401	2739	14.64	2708	2737	98.9
China	WPR	2021	533	3939	13.53	ND	ND	ND	797	3847	20.72	3804	3847	98.9
China3	WPR	2022	227	2804	8.1	449	2804	16	474	2804	16.9	2737	2804	97.6
Colombia	AMR	2019	0	205	0	ND	ND	ND	57	224	25.45	137	220	62.3
Colombia	AMR	2020	0	91	0	0	23	0	9	95	9.47	74	95	77.9
Colombia	AMR	2021	0	122	0	0	105	0	6	122	4.92	91	122	74.6
Colombia	AMR	2022	0	209	0	0	247	0	25	247	10.1	202	247	81.8
Costa Rica	AMR	2020	0	51	0	0	51	0	2	51	3.92	28	51	54.9
Costa Rica	AMR	2021	0	73	0	0	63	0	3	85	3.53	43	85	50.6
Costa Rica	AMR	2022	0	35	0	0	69	0	0	69	0	44	69	63.8
Croatia	EUR	2019	0	9	0	1	9	11.11	5	9	55.56	9	9	100
Cuba	AMR	2019	2	29	6.9	ND	ND	ND	4	31	12.9	1	31	3.2
Cuba	AMR	2021	1	5	20	0	5	0	1	5	20	4	5	80
Czechia	EUR	2019	0	79	0	0	79	0	7	79	8.86	35	79	44.3
Czechia	EUR	2020	0	116	0	0	116	0	6	116	5.17	31	116	26.7
Czechia	EUR	2021	0	120	0	0	120	0	19	120	15.83	57	120	47.5
Czechia	EUR	2022	0	111	0	0	111	0	24	111	21.6	66	111	59.5
Denmark	EUR	2019	0	118	0	0	118	0	10	118	8.47	46	118	39
Denmark	EUR	2020	0	110	0	0	110	0	2	110	1.82	53	110	48.2
Denmark	EUR	2021	0	125	0	0	125	0	3	125	2.4	68	125	54.4
Denmark	EUR	2022	0	135	0	0	135	0	3	135	2.2	44	135	32.6
Dominican Republic	AMR	2019	0	220	0	0	220	0	ND	ND	ND	155	220	70.5
Dominican Republic	AMR	2020	0	105	0	0	105	0	7	80	8.75	68	105	64.8
Dominican Republic	AMR	2021	0	116	0	0	71	0	11	70	15.71	74	116	63.8
Dominican Republic	AMR	2022	0	107	0	0	107	0	2	107	1.9	84	107	78.5
El Salvador	AMR	2019	0	36	0	ND	ND	ND	ND	ND	ND	37	37	100
El Salvador	AMR	2020	0	25	0	ND	ND	ND	ND	ND	ND	24	25	96
El Salvador	AMR	2021	0	36	0	ND	ND	ND	ND	ND	ND	32	35	91.4
Estonia	EUR	2019	0	8	0	0	8	0	2	8	25	6	8	75
Estonia	EUR	2022	0	8	0	0	8	0	1	8	16.7	6	8	75
Ethiopia4	AFR	2021-22	0	299	0	0	299	0	0	299	0	290	299	97
Finland	EUR	2019	0	207	0	0	207	0	7	207	3.38	99	207	47.8
Finland	EUR	2020	0	203	0	0	203	0	8	203	3.94	107	203	52.7
Finland	EUR	2021	0	180	0	0	180	0	7	180	3.89	88	180	48.9
Finland	EUR	2022	0	91	0	0	91	0	12	91	13.2	48	91	52.7
France	EUR	2019	0	243	0	3	243	1.23	21	243	8.64	137	243	56.4
France	EUR	2020	0	200	0	0	200	0	19	200	9.5	119	200	59.5
France	EUR	2021	0	220	0	1	220	0.45	28	220	12.73	142	220	64.5
France	EUR	2022	0	220	0	0	220	0	27	220	12.3	149	220	67.7
Germany	EUR	2019	0	200	0	3	200	1.5	12	200	6	139	200	69.5
Germany	EUR	2020	0	200	0	0	200	0	32	200	16	115	200	57.5
Germany	EUR	2021	0	200	0	2	200	1	37	200	18.5	129	200	64.5
Germany	EUR	2022	1	200	0.5	1	200	0.5	49	200	24.5	128	200	64
Greece	EUR	2019	0	98	0	1	98	1.02	4	98	4.08	58	98	59.2
Greece	EUR	2020	0	100	0	1	100	1	3	100	3	86	100	86
Greece	EUR	2021	0	100	0	1	100	1	19	100	19	70	100	70
Greece	EUR	2022	0	100	0	0	100	0	25	100	25	66	100	66
Guatemala	AMR	2019	0	8	0	ND	ND	ND	ND	ND	ND	7	8	87.5
Guatemala	AMR	2020	0	11	0	ND	ND	ND	ND	ND	ND	10	11	90.9
China, Hong Kong SAR	WPR	2019	29	1145	2.53	ND	ND	ND	32	1145	2.79	1052	1145	91.9
China, Hong Kong SAR	WPR	2020	19	1205	1.58	ND	ND	ND	18	1205	1.49	1147	1205	95.2
China, Hong Kong SAR	WPR	2021	15	1603	0.94	ND	ND	ND	8	1603	0.5	1296	1603	80.8
China, Hong Kong SAR	WPR	2022	8	1088	0.74	ND	ND	ND	8	1088	0.74	847	1088	77.8
Hungary	EUR	2019	0	130	0	1	130	0.77	13	130	10	102	130	78.5
Hungary	EUR	2020	0	80	0	1	80	1.25	19	80	23.75	53	80	66.3
Hungary	EUR	2021	0	55	0	1	55	1.82	8	55	14.55	34	55	61.8
Hungary	EUR	2022	0	122	0	2	122	1.6	18	122	14.8	94	122	77
Iceland	EUR	2019	0	54	0	0	54	0	11	54	20.37	39	54	72.2
Iceland	EUR	2020	0	42	0	0	42	0	5	42	11.9	17	42	40.4
Iceland	EUR	2021	0	45	0	0	38	0	17	45	37.78	25	45	55.6
Iceland	EUR	2022	0	63	0	1	63	1.6	22	63	34.9	36	63	57.1
India	SEAR	2019	1	26	3.85	ND	ND	ND	1	26	3.85	26	26	100
India	SEAR	2020	0	8	0	ND	ND	ND	1	8	12.5	8	8	100
India	SEAR	2021	1	29	3.45	ND	ND	ND	2	29	6.9	29	29	100
India	SEAR	2022	0	49	0	ND	ND	ND	10	49	20.4	48	49	98
Iraq	EMR	2022	7	15	46.67	7	11	63.64	3	12	25	ND	ND	ND
Ireland	EUR	2019	0	200	0	0	200	0	7	200	3.5	97	200	48.5
Ireland	EUR	2020	0	104	0	0	104	0	2	104	1.92	63	104	60.6
Ireland	EUR	2021	0	119	0	0	119	0	13	119	10.92	75	119	63
Ireland	EUR	2022	0	294	0	1	294	0.3	138	294	46.9	175	294	59.5
Italy	EUR	2019	0	100	0	3	100	3	9	100	9	80	100	80
Italy	EUR	2020	0	100	0	0	100	0	4	100	4	67	100	67
Italy	EUR	2021	0	100	0	0	100	0	23	100	23	67	100	67
Italy	EUR	2022	0	100	0	0	100	0	22	100	22	84	100	84
Japan	WPR	2019	0	67	0	ND	ND	ND	3	67	4.48	51	67	76.1
Japan	WPR	2020	5	134	3.73	ND	ND	ND	15	134	11.19	101	134	75.4
Japan	WPR	2021	16	217	7.37	ND	ND	ND	19	217	8.76	169	217	77.9
Japan	WPR	2022	15	190	7.89	ND	ND	ND	11	190	5.79	156	190	82.1
Kosovo	EUR	2021	ND	ND	ND	ND	ND	ND	ND	ND	ND	1	9	11.1
Kuwait	EMR	2021	0	6	0	ND	ND	ND	ND	ND	ND	5	8	62.5
Kuwait	EMR	2022	0	10	0	ND	ND	ND	ND	ND	ND	11	13	84.6
Lao People's Democratic Republic	WPR	2020	0	20	0	ND	ND	ND	ND	ND	ND	18	20	90
Lao People's Democratic Republic	WPR	2021	0	10	0	0	8	0	ND	ND	ND	5	10	50
Latvia	EUR	2019	0	7	0	0	7	0	1	7	14.29	4	7	57.1
Madagascar	AFR	2019	2	71	2.82	ND	ND	ND	1	53	1.89	77	77	100
Malawi	AFR	2019	0	126	0	0	126	0	0	126	0	ND	ND	ND
Malawi	AFR	2020	0	126	0	0	126	0	0	126	0	ND	ND	ND
Malaysia	WPR	2019	10	138	7.25	ND	ND	ND	ND	ND	ND	92	134	68.7
Malaysia	WPR	2020	9	132	6.82	ND	ND	ND	ND	ND	ND	83	131	63.4
Malaysia	WPR	2021	5	85	5.88	ND	ND	ND	ND	ND	ND	61	83	73.5
Malta	EUR	2019	0	15	0	0	15	0	0	15	0	7	15	46.7
Malta	EUR	2020	0	5	0	0	5	0	0	5	0	3	5	60
Malta	EUR	2021	0	76	0	0	76	0	3	76	3.95	67	76	88.2
Malta	EUR	2022	0	61	0	0	61	0	8	61	13.1	52	61	85.2
Mauritius	AFR	2020	0	39	0	0	39	0	ND	ND	ND	30	39	76.9
Mauritius	AFR	2021	0	30	0	0	30	0	ND	ND	ND	28	30	92.3
Mongolia	WPR	2019	ND	ND	ND	ND	ND	ND	14	238	5.88	225	296	76
Mongolia	WPR	2020	ND	ND	ND	ND	ND	ND	15	60	25	40	70	57.1
Mongolia	WPR	2021	ND	ND	ND	ND	ND	ND	19	47	40.43	34	47	72.3
Netherlands	EUR	2019	0	364	0	1	364	0.27	39	364	10.71	232	364	63.7
Netherlands	EUR	2020	0	332	0	0	332	0	49	332	14.76	187	332	56.3
Netherlands	EUR	2021	0	531	0	0	531	0	85	531	16.01	291	531	54.8
Netherlands	EUR	2022	0	572	0	0	572	0	201	572	35.1	364	572	63.6
New Zealand	WPR	2019	1	788	0.13	ND	ND	ND	20	787	2.54	199	785	25.4
New Zealand	WPR	2020	1	861	0.12	ND	ND	ND	56	861	6.5	273	848	32.2
New Zealand	WPR	2021	1	869	0.12	ND	ND	ND	24	865	2.77	397	873	45.5
New Zealand	WPR	2022	1	378	0.26	ND	ND	ND	7	378	1.85	138	378	36.5
Nicaragua	AMR	2020	0	6	0	0	6	0	0	6	0	5	6	83.3
Nicaragua	AMR	2022	0	13	0	0	13	0	0	5	0	0	12	0
Norway	EUR	2019	1	641	1.16	8	641	1.25	113	641	17.63	384	641	59.9
Norway	EUR	2020	0	450	0	5	450	1.11	34	450	7.56	243	450	54
Norway	EUR	2021	0	220	0	3	220	1.36	25	220	11.36	117	220	53.2
Norway	EUR	2022	0	827	0	2	827	0.2	174	827	21	495	827	59.9
Oman	EMR	2019	0	48	0	ND	ND	ND	ND	ND	ND	36	46	78.3
Oman	EMR	2020	0	20	0	ND	ND	ND	ND	ND	ND	14	18	77.8
Oman	EMR	2021	0	34	0	ND	ND	ND	ND	ND	ND	28	33	84.8
Oman	EMR	2022	0	40	0	ND	ND	ND	ND	ND	ND	39	40	97.5
Pakistan	EMR	2019	0	12	0	0	12	0	ND	ND	ND	12	12	100
Pakistan	EMR	2021	0	58	0	0	57	0	ND	ND	ND	49	57	86
Pakistan	EMR	2022	0	41	0	0	40	0	0	39	0	36	40	90
Panama	AMR	2019	0	8	0	ND	ND	ND	ND	ND	ND	0	9	0
Paraguay	AMR	2020	0	84	0	0	84	0	ND	ND	ND	64	84	76.2
Paraguay	AMR	2021	0	128	0	0	128	0	ND	ND	ND	90	128	70.3
Paraguay	AMR	2022	0	120	0	0	120	0	1	120	0.8	81	120	67.5
Peru	AMR	2019	0	115	0	0	115	0	11	115	9.57	107	115	93
Peru	AMR	2020	0	32	0	0	32	0	1	32	3.13	31	32	96.88
Peru	AMR	2021	0	41	0	0	41	0	6	41	14.63	40	41	97.56
Peru	AMR	2022	0	61	0	0	61	0	8	61	13.1	60	61	98.4
Philippines	WPR	2019	0	209	0	ND	ND	ND	1	201	0.5	176	207	85
Philippines	WPR	2020	0	16	0	ND	ND	ND	0	20	0	19	20	95
Philippines	WPR	2021	0	9	0	ND	ND	ND	0	9	0	7	9	77.8
Philippines	WPR	2022	0	100	0	0	100	0	0	100	0	91	100	91
Poland	EUR	2019	0	53	0	0	53	0	10	53	18.87	34	53	64.2
Poland	EUR	2020	0	23	0	0	23	0	8	23	34.78	11	23	47.8
Poland	EUR	2021	0	14	0	0	14	0	0	14	0	7	14	50
Poland	EUR	2022	0	15	0	0	15	0	6	15	40	10	15	66.7
Portugal	EUR	2019	1	112	0.89	2	112	1.79	13	112	11.61	54	112	48.2
Portugal	EUR	2020	0	110	0	0	110	0	17	110	15.45	69	110	62.7
Portugal	EUR	2021	0	110	0	1	110	0.91	37	110	33.64	76	110	69.1
Portugal	EUR	2022	0	110	0	0	110	0	65	110	59.1	75	110	68.2
Qatar	EMR	2020	0	115	0	ND	ND	ND	3	114	2.63	56	111	50.5
Qatar	EMR	2021	0	66	0	ND	ND	ND	0	66	0	39	65	60
Qatar	EMR	2022	0	89	0	ND	ND	ND	2	98	2.04	75	96	78.1
Saudi Arabia	EMR	2019	5	99	5.05	ND	ND	ND	ND	ND	ND	94	99	94.9
Saudi Arabia	EMR	2021	1	9	11.11	ND	ND	ND	ND	ND	ND	9	10	90
Saudi Arabia	EMR	2022	1	17	5.88	ND	ND	ND	ND	ND	ND	14	15	93.3
Singapore	WPR	2019	5	381	1.31	ND	ND	ND	35	381	9.19	309	381	81.1
Singapore	WPR	2020	5	232	2.16	ND	ND	ND	30	232	12.93	190	232	81.9
Singapore	WPR	2021	2	137	1.46	ND	ND	ND	18	137	13.14	113	137	82.5
Singapore	WPR	2022	1	186	0.54	ND	ND	ND	18	186	9.68	137	186	73.7
Slovakia	EUR	2019	0	119	0	0	119	0	17	119	14.29	61	119	51.3
Slovakia	EUR	2020	0	108	0	0	108	0	3	108	2.78	53	108	49.1
Slovakia	EUR	2021	0	110	0	0	110	0	2	110	1.82	80	110	72.7
Slovakia	EUR	2022	0	80	0	0	80	0	13	80	16.3	58	80	72.5
Slovenia	EUR	2019	0	178	0	0	178	0	11	178	6.18	102	178	57.3
Slovenia	EUR	2020	0	168	0	0	168	0	24	168	14.29	143	168	85.1
Slovenia	EUR	2021	0	217	0	0	217	0	15	217	6.91	164	217	75.6
Slovenia	EUR	2022	0	285	0	0	285	0	32	285	11.2	249	285	87.4
South Africa	AFR	2019	0	227	0	1	227	0.44	0	225	0	ND	ND	ND
South Africa	AFR	2020	0	316	0	0	316	0	0	316	0	ND	ND	ND
South Africa	AFR	2021	0	510	0	0	510	0	4	504	0.79	ND	ND	ND
South Africa	AFR	2022	0	362	0	0	362	0	5	359	1.39	ND	ND	ND
Spain	EUR	2019	0	222	0	2	222	0.9	14	222	6.31	120	222	54.1
Spain	EUR	2020	0	232	0	0	232	0	21	232	9.05	125	232	53.9
Spain	EUR	2021	1	339	0.29	1	339	0.29	32	339	9.44	220	339	64.9
Spain	EUR	2022	0	213	0	0	213	0	6	213	2.8	161	213	75.6
Sweden	EUR	2019	0	200	0	2	200	1	14	200	7	103	200	51.5
Sweden	EUR	2020	0	200	0	5	200	2.5	44	200	22	123	200	61.5
Sweden	EUR	2021	0	200	0	0	200	0	29	200	14.5	147	200	73.5
Sweden	EUR	2022	0	200	0	4	200	2	86	200	43	132	200	66
Switzerland	EUR	2019	0	154	0	0	85	0	31	104	29.81	101	152	66.4
Switzerland	EUR	2020	1	154	0.65	1	67	1.49	9	81	11.11	77	153	50.3
Thailand	SEAR	2019	1	299	0.33	ND	ND	ND	2	322	0.62	292	318	91.8
Thailand	SEAR	2020	0	146	0	ND	ND	ND	1	148	0.68	124	144	86.1
Thailand	SEAR	2021	1	170	0.59	ND	ND	ND	0	171	0	145	163	89
Thailand	SEAR	2022	1	253	0.4	3	243	1.2	3	253	1.19	231	253	91.3
Uganda	AFR	2019	0	328	0	0	328	0	ND	ND	ND	327	328	99.7
Uganda	AFR	2020	0	290	0	2	290	0.69	ND	ND	ND	290	290	100
Uganda	AFR	2021	0	29	0	0	12	0	ND	ND	ND	20	23	87
Uganda	AFR	2022	0	151	0	0	151	0	0	151	0	146	151	97
United Arab Emirates	EMR	2019	12	111	10.81	ND	ND	ND	ND	ND	ND	ND	ND	ND
United Arab Emirates	EMR	2020	4	220	1.82	2	145	1.38	ND	ND	ND	200	220	90.9
United Arab Emirates	EMR	2021	24	185	12.97	15	63	23.81	3	83	3.61	160	180	88.9
United Arab Emirates	EMR	2022	31	306	10.13	26	161	16.15	8	120	6.67	262	306	85.6
United Kingdom of Great Britain and Northern Ireland	EUR	2019	0	216	0	0	216	0	11	216	5.09	92	216	42.6
United Kingdom of Great Britain and Northern Ireland	EUR	2020	0	129	0	0	129	0	3	129	2.33	44	129	34.1
United Kingdom of Great Britain and Northern Ireland	EUR	2021	0	1449	0	4	1449	0.28	73	1449	5.04	679	1449	46.9
United Kingdom of Great Britain and Northern Ireland	EUR	2022	2	2620	0.08	9	1290	0.70	107	1290	8.29	855	1460	58.6
United States of America	AMR	2019	8	5480	0.15	19	5480	0.35	281	5480	5.13	574	1290	44.5
United States of America	AMR	2020	3	3741	0.08	12	3741	0.32	218	3741	5.83	1301	3741	34.8
United States of America	AMR	2021	4	3823	0.1	6	3823	0.16	176	3828	4.6	1255	3823	32.8
United States of America	AMR	2022	1	3684	0.03	5	3684	0.14	151	3684	4.1	1356	3684	36.8
Uruguay	AMR	2021	0	90	0	0	90	0	7	90	7.78	32	90	35.6
Uruguay	AMR	2022	0	64	0	0	54	0	9	123	7.3	29	78	37.2
Zambia5	AFR	2019-20	0	122	0	2	122	1.64	6	122	4.92	73	122	59.8
Total number of isolates tested				120248			65624			116291			113905
WHO, World Health Organization; CRO, ceftriaxone; CFM, cefixime; AZM, azithromycin; CIP, ciprofloxacin; ND, not determined (or <5 isolates tested)
References
1. Aniskevich A, Shimanskaya I, Boiko I, et al. Antimicrobial resistance in Neisseria gonorrhoeae isolates and gonorrhoea treatment in the Republic of Belarus, Eastern Europe, 2009-2019. BMC Infect Dis 2021; 21: 520.
2. Congo-Ouedraogo M, Poncin T, Sangaré L, et al. Genomic and antimicrobial resistance analyses of Neisseria gonorrhoeae isolates, Burkina Faso, 2018-2019. J Eur Acad Dermatol Venereol 2022; 36: e565-8.
3. Zhu X, Xi Y, Gong X, Chen S. Ceftriaxone-resistant gonorrhea - China, 2022. MMWR Morb Mortal Wkly Rep 2024; 73: 255-9.
4. Birhanu M, Abegaz WE, Schröder D, et al. Antimicrobial susceptibility in Neisseria gonorrhoeae and epidemiological data of gonorrhoea patients in five cities across Ethiopia, 2021-22. JAC Antimicrob Resist 2024; 6: dlae002.
5. Sarenje KL, Ngalamika O, Maimbolwa MC, et al. Antimicrobial resistance of Neisseria gonorrhoeae isolated from patients attending sexually transmitted infection clinics in Urban Hospitals, Lusaka, Zambia. BMC Infect Dis 2022; 22: 688.
